# Supplementary material for: Evolution of higher torque in Campylobacter-type bacterial flagellar motors
Source: Sci Rep. 2018 Jan 8;8:97. doi: 10.1038/s41598-017-18115-1 (PMC5758724; doi:10.1038/s41598-017-18115-1)
Supplement: Supplementary file 1 — Supplemental Table 1 [file 41598_2017_18115_MOESM1_ESM.xlsx]

## Sheet: Sheet1
Supplemental Table 1: Accession numbers of core flagellar proteins
Accession number				T3SS						C-ring			MS-ring	Proximal rod			P-ring	L-ring	Campy-specific				Vibrio-specific
#Organism	Taxid	Whole genome record	Class	FlhA	FlhB	FliI	FliP	FliQ	FliR	FliG	FliM	FliN	FliF	FliE	FlgB	FlgC	FlgI	FlgH	FlgP	FlgQ	PflA	PflB	FlgT	FlgO
Arcobacter anaerophilus	877500	JXXG00000000.1	epsilon	WP_044417533.1	WP_044417527.1	WP_044417531.1	WP_044418448.1	WP_044417052.1	WP_044417526.1	WP_044417500.1	WP_044417045.1	WP_044418750.1	WP_044417498.1	WP_044417519.1	WP_044417496.1	WP_044417520.1	WP_044417047.1	WP_044417062.1	n/a	n/a	WP_044417529.1	WP_052502658.1	n/a	WP_044419528.1
Arcobacter butzleri 7h1h	1036172	NC_021878.1	epsilon	AGR78126.1	AGR78130.1	AGR78128.1	AGR77304.1	AGR76534.1	AGR78131.1	AGR78150.1	AGR76531.1	AGR78148.1	AGR78151.1	AGR78134.1	AGR78152.1	AGR78133.1	AGR76532.1	AGR76539.1	n/a	n/a	WP_020848427.1	AGR78143.1	n/a	WP_004511148.1
Arcobacter butzleri ED-1	944546	AP012047.1	epsilon	BAK71464.1	BAK71468.1	BAK71466.1	BAK70658.1	BAK69905.1	BAK71469.1	BAK71488.1	BAK69902.1	BAK71486.1	BAK71489.1	BAK71472.1	BAK71490.1	BAK71471.1	BAK69903.1	BAK69910.1	n/a	n/a	WP_014469274.1	BAK71481.1	n/a	WP_014469516.1
Arcobacter butzleri RM4018	367737	NC_009850.1	epsilon	ABV68160.1	ABV68164.1	ABV68162.1	ABV67255.1	ABV66480.1	ABV68165.1	ABV68184.1	ABV66477.1	ABV68182.1	ABV68185.1	ABV68168.1	ABV68186.1	ABV68167.1	A8ERA4.1	ABV66485.1	n/a	n/a	WP_012147853.1	WP_012147861.1	n/a	WP_004511148.1
Arcobacter cibarius LMG 21996	255507	NZ_JABW00000000.1	epsilon	WP_024775492.1	WP_024775496.1	WP_024775494.1	WP_024776018.1	WP_024774606.1	WP_024775497.1	WP_024775516.1	WP_024774609.1	WP_024775514.1	WP_024775517.1	WP_034218681.1	WP_024775518.1	WP_024775499.1	WP_024774608.1	WP_024774602.1	n/a	n/a	WP_024775495.1	WP_024775509.1	n/a	WP_024774584.1
Arcobacter nitrofigilis DSM 7299	572480	NC_014166.1	epsilon	ADG94124.1	ADG94128.1	ADG94126.1	ADG93598.1	ADG94527.1	ADG94129.1	ADG94150.1	ADG94530.1	ADG94148.1	ADG94151.1	ADG94132.1	ADG94152.1	ADG94131.1	ADG94529.1	ADG94522.1	n/a	n/a	WP_013136272.1	WP_052294542.1	n/a	WP_013136824.1
Arcobacter sp. L	944547	NC_017192.1	epsilon	WP_014475075.1	WP_014475079.1	WP_014475077.1	WP_014473959.1	WP_014473055.1	WP_014475080.1	WP_014475101.1	WP_014473052.1	WP_014475099.1	WP_014475102.1	WP_041655320.1	WP_014475103.1	WP_014475082.1	WP_014473053.1	WP_041655006.1	n/a	n/a	WP_014475078.1	WP_014475094.1	n/a	WP_014475444.1
Caminibacter mediatlanticus TB-2	391592	NZ_ABCJ00000000.1	epsilon	EDM24193.1	EDM24623.1	EDM23587.1	EDM24387.1	EDM24633.1	EDM23291.1	EDM24113.1	EDM23987.1	EDM24444.1	EDM24112.1	EDM23215.1	EDM23217.1	EDM23216.1	EDM23549.1	EDM23712.1	EDM24175.1	WP_007472855.1	EDM23238.1	EDM23342.1	n/a	n/a
Campylobacter coli 15-537360	1358410	NC_022660.1	epsilon	AGZ21293.1	AGZ20810.1	AGZ21924.1	AGZ21216.1	AGZ22034.1	AGZ21553.1	AGZ20792.1	AGZ20548.1	AGZ20826.1	AGZ20791.1	AGZ20979.1	AGZ20981.1	AGZ20980.1	AGZ21828.1	AGZ21104.1	AGZ21401.1	WP_002786470.1	AGZ20684.1	AGZ20864.1	n/a	n/a
Campylobacter concisus 13826	360104	NC_009802.1	epsilon	YP_001467134.1	YP_001466322.1	YP_001465995.1	YP_001466589.1	YP_001467585.1	YP_001467383.1	YP_001466463.1	YP_001467212.1	YP_001466298.1	YP_001466462.1	YP_001467065.1	YP_001467063.1	YP_001467064.1	YP_001466712.1	YP_001466900.1	ABW74759.1	WP_012001463.1	YP_001466112.1	YP_001466224.1	n/a	n/a
Campylobacter cuniculorum DSM 23162	1121267	NZ_JHZL00000000.1	epsilon	WP_027306381.1	WP_027305248.1	WP_027304988.1	WP_027306118.1	WP_027305043.1	WP_027305128.1	WP_027305322.1	WP_027305496.1	WP_027305750.1	WP_027305323.1	WP_027306043.1	WP_027306041.1	WP_027306042.1	WP_027305228.1	WP_027306141.1	WP_027305380.1	WP_027305381.1	WP_035175606.1	WP_027305913.1	n/a	n/a
Campylobacter curvus 525.92	360105	NC_009715.1	epsilon	EAU00653.1	WP_018136081.1	EAU00573.1	EAU00199.1	EAU01356.1	EAU00935.1	EAU01096.1	EAT99984.2	EAU01010.1	EAU01107.1	EAU00385.1	EAU00433.1	EAU00380.1	EAT99955.1	EAT99529.2	EAT99993.1	WP_035160813.1	EAU00558.1	EAU00929.1	n/a	n/a
Campylobacter fetus subsp. fetus 82-40	360106	NC_008599.1	epsilon	ABK82804.1	ABK83121.1	ABK82304.1	ABK82445.1	ABK82560.1	ABK82233.1	ABK82494.1	ABK83136.1	ABK83045.1	ABK82887.1	ABK81769.1	ABK83283.1	ABK82489.1	ABK82721.1	ABK81968.1	ABK82056.1	ABK82155.1	ABK82380.1	ABK82813.1	n/a	n/a
Campylobacter insulaenigrae NCTC 12927	1031564	NZ_CP007770.1	epsilon	WP_039650233.1	WP_039650836.1	WP_039651080.1	WP_039650300.1	WP_039648998.1	WP_039650463.1	WP_039650876.1	WP_039649141.1	WP_039649020.1	WP_039650877.1	AJC87993.1	WP_039650425.1	WP_039650426.1	WP_039649393.1	WP_039649739.1	WP_039650541.1	WP_039650539.1	AJC88331.1	WP_039649485.1	n/a	n/a
Campylobacter jejuni subsp. jejuni 81-176-UMCW7	1436885	NZ_AZNS00000000.1	epsilon	ETJ83427.1	ETJ84103.1	ETJ83136.1	ETJ83476.1	ETJ84203.1	ETJ83692.1	ETJ84120.1	ETJ83538.1	ETJ84086.1	ETJ84121.1	ETJ83203.1	ETJ83205.1	ETJ83204.1	ETJ84521.1	ETJ84378.1	ETJ83836.1	WP_002869126.1	ETJ83892.1	ETJ84046.1	n/a	n/a
Campylobacter lari CCUG 22395	1388750	NZ_CP007776.1	epsilon	AJD03463.1	AJD03845.1	AJD03981.1	AJD03504.1	AJD02742.1	AJD03615.1	AJD03869.1	AJD02823.1	AJD02759.1	AJD03870.1	AJD03588.1	AJD03586.1	AJD03587.1	AJD02977.1	AJD03200.1	AJD03667.1	WP_039628682.1	AJD03947.1	AJD03094.1	n/a	n/a
Campylobacter peloridis LMG 23910	1388753	NZ_CP007766.1	epsilon	WP_044598893.1	WP_044599247.1	WP_044599377.1	WP_044598930.1	WP_044598187.1	WP_044599037.1	WP_044599273.1	WP_044598263.1	WP_044598203.1	WP_044599274.1	WP_044599014.1	WP_044599012.1	WP_044599013.1	WP_044598415.1	WP_044598632.1	WP_044599084.1	WP_044599083.1	WP_049984606.1	WP_044598469.1	n/a	n/a
Campylobacter rectus RM3267	553218	NZ_ACFU00000000.1	epsilon	WP_039888389.1	WP_002943901.1	WP_002944896.1	WP_004319863.1	WP_004319672.1	WP_004318543.1	WP_002943628.1	WP_002945945.1	EEF15245.1	WP_002943899.1	n/a	WP_004320372.1	WP_004320412.1	WP_002945091.1	WP_004320797.1	WP_002944982.1	WP_002944929.1	WP_004318893.1	WP_002945817.1	n/a	n/a
Campylobacter showae CC57C	1073353	NZ_AOTD01000000.1	epsilon	WP_002952009.1	WP_002952453.1	WP_002951553.1	WP_002950158.1	WP_002953589.1	WP_002952713.1	WP_002952357.1	WP_002952975.1	EMG29665.1	WP_002952356.1	WP_002950894.1	WP_002950896.1	WP_002946576.1	WP_002953311.1	WP_002947754.1	WP_004322571.1	WP_004322573.1	n/a	EMG30829.1	n/a	n/a
Campylobacter sputorum biovar sputorum	32024	NZ_JMTI00000000.1	epsilon	WP_033916647.1	WP_033916882.1	WP_033916896.1	WP_033915759.1	WP_033916361.1	WP_033916475.1	WP_033916268.1	WP_033916412.1	WP_033916868.1	WP_033916269.1	WP_033915894.1	WP_033915892.1	WP_033915893.1	WP_033916032.1	WP_033915918.1	WP_033916703.1	WP_033916702.1	WP_033917229.1	WP_033917002.1	n/a	n/a
Campylobacter subantarcticus LMG 24374	1388751	NZ_CP007772.1	epsilon	WP_039664143.1	WP_039664502.1	WP_039664644.1	WP_039664183.1	WP_012660903.1	WP_039664280.1	WP_039664523.1	WP_039662661.1	WP_039662535.1	WP_039664524.1	WP_039664257.1	WP_039664255.1	WP_039664256.1	WP_039662986.1	WP_039663388.1	WP_039664325.1	WP_039664324.1	AJC91439.1	WP_039663192.1	n/a	n/a
Campylobacter upsaliensis DSM 5365	1121269	NZ_JHZN00000000.1	epsilon	WP_027304038.1	WP_027303501.1	WP_027304672.1	WP_004277225.1	WP_004278001.1	WP_027303605.1	WP_004277559.1	WP_004274736.1	WP_004277381.1	WP_027303511.1	WP_004275127.1	WP_004277213.1	WP_027303994.1	WP_027304507.1	WP_027304637.1	WP_004275808.1	WP_027303557.1	WP_027303914.1	WP_027303827.1	n/a	n/a
Campylobacter volucris LMG 24379	580033	NZ_CP007774.1	epsilon	WP_039665660.1	WP_039666016.1	WP_039666133.1	WP_039665697.1	WP_039664998.1	WP_039665795.1	WP_039666038.1	WP_039665076.1	WP_039665010.1	WP_039666039.1	WP_039665773.1	WP_039665771.1	WP_039665772.1	WP_039665213.1	WP_039665409.1	WP_039665842.1	WP_039665841.1	AJC94713.1	WP_039665270.1	n/a	n/a
Helicobacter acinonychis str. Sheeba	382638	NC_008229.1	epsilon	WP_011578013.1	WP_011577565.1	WP_011577083.1	WP_011577759.1	WP_011577082.1	WP_011577307.1	WP_011577853.1	WP_011578003.1	WP_011578246.1	WP_011577854.1	WP_011578451.1	WP_011578453.1	WP_011578452.1	WP_011578196.1	WP_011577876.1	WP_011578068.1	WP_011577846.1	CAJ99060.1	WP_011578517.1	n/a	n/a
Helicobacter bilis ATCC 43879	613026	NZ_ACDN00000000.2	epsilon	WP_005219048.1	WP_005218222.1	WP_005219287.1	WP_005217910.1	WP_004086408.1	WP_004084396.1	WP_004088974.1	WP_004084529.1	WP_005218113.1	WP_005218340.1	WP_004086421.1	WP_020995414.1	WP_005216538.1	WP_005218604.1	WP_005217931.1	EEO23413.2	WP_005219336.1	WP_005219630.1	WP_020995699.1	n/a	n/a
Helicobacter canadensis MIT 98-5491	537970	NZ_CM000776.2	epsilon	WP_006655976.1	WP_006656583.1	WP_006656449.1	WP_006655686.1	WP_006655143.1	WP_006655164.1	WP_006655625.1	WP_006656404.1	WP_006655067.1	WP_006655626.1	WP_006655079.1	WP_006655081.1	WP_006655080.1	WP_006655899.1	WP_006656356.1	WP_006656899.1	WP_006655712.1	WP_006656841.1	WP_006656328.1	n/a	n/a
Helicobacter canis NCTC 12740	1357399	NZ_AZJJ00000000.1	epsilon	WP_023930765.1	WP_023930789.1	WP_023930341.1	ETD25746.1	WP_023930842.1	WP_023929857.1	WP_023929217.1	WP_023930082.1	WP_023929281.1	WP_023929218.1	WP_023929476.1	WP_023929474.1	WP_023929475.1	WP_034578676.1	WP_023929784.1	WP_023930351.1	WP_034577768.1	WP_023930749.1	WP_023929878.1	n/a	n/a
Helicobacter cetorum MIT 00-7128	182217	NC_017737.1	epsilon	WP_014660861.1	WP_014661504.1	WP_014660533.1	WP_014661216.1	WP_014660534.1	WP_014661337.1	WP_014660970.1	WP_014660871.1	WP_014661371.1	WP_014660971.1	WP_014660263.1	WP_014660261.1	WP_014660262.1	AFI04591.1	WP_014661347.1	WP_014661575.1	WP_014659520.1	WP_014660569.1	WP_014660470.1	n/a	n/a
Helicobacter cinaedi ATCC BAA-847	1206745	NC_020555.1	epsilon	BAM32928.1	BAM31331.1	BAM31686.1	BAM31412.1	BAM32556.1	BAM31422.1	BAM31579.1	BAM31307.1	BAM33025.1	BAM31578.1	BAM32423.1	BAM32425.1	BAM32424.1	BAM31920.1	BAM33277.1	BAM31402.1	WP_002956350.1	BAM31902.1	BAM32568.1	n/a	n/a
Helicobacter felis ATCC 49179	936155	NC_014810.2	epsilon	CBY83034.1	CBY82326.1	CBY83461.1	CBY83323.1	CBY83203.1	CBY83532.1	CBY82394.1	CBY83473.1	CBY82197.1	CBY82395.1	CBY82470.1	CBY82468.1	CBY82469.1	CBY83039.1	CBY83609.1	CBY83146.1	WP_013468593.1	CBY82919.1	CBY82301.1	n/a	n/a
Helicobacter fennelliae MRY12-0050	1325130	BASD00000000.1	epsilon	WP_023949027.1	WP_023948484.1	WP_023948577.1	WP_034550151.1	WP_023948365.1	WP_023946499.1	WP_023948838.1	WP_023946551.1	WP_023948379.1	WP_051404652.1	WP_023947749.1	WP_023947753.1	WP_023947751.1	WP_034550092.1	WP_034549645.1	WP_023946560.1	WP_023946137.1	WP_034550054.1	WP_023949528.1	n/a	n/a
Helicobacter heilmannii ASB1.4	1216962	HE984298.2	epsilon	CRF46786.1	CCM12169.1	CCM11307.1	CCM12019.1	CCM10712.1	CCM11817.1	CCM11479.1	CCM11293.1	CCM12185.1	CCM11478.1	CCM10913.1	CCM10911.2	CCM10912.2	CCM10977.1	CRI34078.1	CCM10800.1	WP_053828679.1	CCM11102.1	CCM11552.1	n/a	n/a
Helicobacter hepaticus ATCC 51449	235279	NC_004917.1	epsilon	AAP77064.1	AAP77615.1	AAP77162.1	AAP77289.1	AAP77035.1	AAP77301.1	AAP77207.1	AAP77744.1	AAP78174.1	AAP77208.1	Q7VGB3.1	AAP78004.1	AAP78005.1	Q7VJV1.1	Q7VHR4.1	AAP77576.1	n/a	AAP78186.1	AAP78088.1	n/a	n/a
Helicobacter macacae MIT 99-5501	1357400	NZ_AZJI00000000.1	epsilon	WP_023927178.1	WP_023927765.1	WP_023927419.1	WP_034560868.1	WP_023927448.1	WP_023927431.1	WP_023927388.1	WP_023927797.1	WP_023927606.1	WP_023927387.1	ETD22474.1	WP_023928587.1	WP_023928588.1	WP_051397668.1	WP_051397684.1	WP_023927114.1	WP_023926872.1	WP_023927626.1	WP_023927701.1	n/a	n/a
Helicobacter muridarum	216	NZ_JRPD00000000.1	epsilon	WP_034557028.1	WP_034557094.1	WP_034558898.1	WP_034558154.1	WP_034557034.1	WP_034557674.1	WP_034557984.1	WP_034559401.1	WP_034556848.1	WP_034557983.1	WP_052089535.1	WP_052089514.1	WP_034557252.1	WP_034558086.1	WP_034558542.1	WP_034557115.1	n/a	WP_052089918.1	KGL12969.1	n/a	n/a
Helicobacter mustelae 12198	679897	NC_013949.1	epsilon	CBG39787.1	CBG39864.1	CBG40282.1	CBG39502.1	CBG39839.1	CBG40577.1	CBG40441.1	CBG40531.1	CBG39742.1	CBG40442.1	CBG40499.1	CBG40497.1	CBG40498.1	CBG39605.1	CBG40429.1	CBG40547.1	WP_013023211.1	CBG40650.1	CBG39535.1	n/a	n/a
Helicobacter pametensis ATCC 51478	1408442	NZ_JADE00000000.1	epsilon	WP_051420693.1	WP_027326935.1	WP_027327244.1	WP_027326648.1	WP_027327503.1	WP_027327299.1	WP_027327588.1	WP_027326851.1	WP_027326768.1	WP_027327589.1	WP_027327627.1	WP_034584236.1	WP_027327626.1	WP_027326634.1	WP_051420691.1	WP_027326760.1	WP_027326795.1	WP_027326754.1	WP_051420510.1	n/a	n/a
Helicobacter pullorum MIT 98-5489	537972	NZ_DS990000.1	epsilon	WP_005021401.1	WP_005021899.1	WP_005021253.1	WP_005020872.1	WP_005021320.1	WP_005023624.1	WP_005020674.1	WP_005022609.1	WP_005022359.1	WP_005020675.1	WP_005022069.1	WP_005022065.1	WP_005022067.1	WP_005022225.1	WP_050751353.1	WP_005020761.1	WP_060662738.1	WP_050751299.1	WP_005020904.1	n/a	n/a
Helicobacter pylori 2017	985081	NC_017374.1	epsilon	ADZ49497.1	ADZ49854.1	ADZ50477.1	ADZ49765.1	ADZ50476.1	ADZ49257.1	ADZ49436.1	ADZ49507.1	ADZ49665.1	ADZ49435.1	ADZ50635.1	ADZ50637.1	ADZ50636.1	ADZ49335.1	ADZ49416.1	AJF09097.1	WP_033772605.1	ADZ50346.1	WP_000931060.1	n/a	n/a
Helicobacter rodentium ATCC 700285	1449345	NZ_JHWC00000000.1	epsilon	WP_026943766.1	WP_026944499.1	WP_026943699.1	WP_026943689.1	WP_026943775.1	WP_026944412.1	WP_026943096.1	WP_026944400.1	WP_026944097.1	WP_026943095.1	WP_026944047.1	WP_026944049.1	WP_026944048.1	WP_034551286.1	WP_026943192.1	WP_034550981.1	n/a	WP_026943038.1	WP_026943322.1	n/a	n/a
Helicobacter suis HS5	710394	NZ_ADHO00000000.1	epsilon	WP_006564842.1	WP_034375784.1	WP_006565029.1	WP_006563849.1	WP_034375519.1	WP_006563979.1	WP_006564904.1	WP_006565031.1	WP_006564572.1	WP_006564905.1	WP_034376995.1	WP_006564751.1	WP_034376993.1	WP_034375038.1	WP_006564258.1	WP_006565301.1	WP_006564961.1	WP_034375097.1	WP_034377069.1	n/a	n/a
Helicobacter trogontum (Mendes et al. 1996)	50960	NZ_JRPL00000000.1	epsilon	WP_034320452.1	WP_034345423.1	WP_052096504.1	WP_052096599.1	WP_034317965.1	WP_034317352.1	WP_034323274.1	WP_034317602.1	WP_034321441.1	WP_034345155.1	WP_052089077.1	WP_052089073.1	WP_034317360.1	WP_052096598.1	WP_052096631.1	WP_034321252.1	WP_034344897.1	WP_034318204.1	WP_034346770.1	n/a	n/a
Helicobacter typhlonius (Franklin et al. 2002)	76936	NZ_JRPF00000000.1	epsilon	WP_034343892.1	WP_034326381.1	WP_034327995.1	KGL18165.1	WP_034326847.1	WP_034343364.1	WP_034326829.1	WP_034343757.1	WP_034325561.1	WP_034326830.1	WP_034327212.1	WP_034327214.1	WP_034343481.1	KGL19422.1	WP_034327822.1	WP_034325956.1	CUU40100.1	n/a	WP_034328139.1	n/a	n/a
Lebetimonas sp. JH292	990068	NZ_ATHQ00000000.1	epsilon	WP_035003213.1	WP_035003090.1	WP_024789591.1	WP_024790082.1	WP_024789762.1	n/a	WP_024789066.1	WP_024789250.1	WP_024789249.1	WP_024789067.1	WP_024789620.1	WP_024789619.1	n/a	WP_035003341.1	n/a	WP_035003280.1	n/a	WP_024789419.1	n/a	n/a	n/a
Nautilia profundicola AmH	598659	NC_012115.1	epsilon	ACM92715.1	ACM92208.1	ACM93663.1	ACM93209.1	ACM93482.1	ACM93696.1	ACM93782.1	ACM92309.1	ACM92232.1	ACM93021.1	ACM92274.1	ACM92446.1	ACM93032.1	ACM93480.1	ACM93153.1	ACM93675.1	n/a	ACM93138.1	ACM92554.1	n/a	n/a
Nitratiruptor sp. SB155-2	387092	NC_009662.1	epsilon	WP_012081992.1	WP_012082012.1	WP_041353999.1	WP_012082009.1	WP_012082010.1	WP_012082011.1	WP_012081983.1	WP_012081984.1	WP_041354162.1	WP_012082001.1	WP_041354165.1	WP_012081998.1	WP_012081999.1	BAF69727.1	WP_041353998.1	n/a	n/a	n/a	n/a	n/a	n/a
Sulfuricurvum kujiense DSM 16994	709032	NC_014762.1	epsilon	ADR34421.1	ADR33108.1	ADR35182.1	ADR33776.1	ADR32717.1	ADR32905.1	ADR34577.1	ADR33146.1	ADR34061.1	ADR34578.1	ADR34910.1	ADR34908.1	ADR34909.1	ADR33362.1	ADR34401.1	ADR34744.1	WP_013460942.1	ADR32946.1	WP_013460747.1	n/a	n/a
Sulfurimonas autotrophica DSM 16294	563040	NC_014506.1	epsilon	ADN08792.1	ADN08744.1	ADN10187.1	ADN09319.1	ADN08153.1	ADN08452.1	ADN09693.1	ADN08766.1	ADN09109.1	ADN09694.1	ADN08378.1	ADN08380.1	ADN08379.1	ADN09634.1	ADN09513.1	WP_013326472.1	WP_049765281.1	ADN09864.1	WP_013327526.1	n/a	n/a
Sulfurimonas denitrificans DSM 1251	326298	NC_007575.1	epsilon	ABB44003.1	ABB43948.1	ABB45359.1	ABB44295.1	ABB45279.1	ABB45072.1	ABB43754.1	ABB43986.1	ABB44444.1	ABB43753.1	ABB43644.1	ABB43646.1	ABB43645.1	Q30T40.1	Q30SL9.1	ABB43918.1	WP_041672446.1	ABB45088.1	ABB44945.1	n/a	n/a
Sulfurimonas gotlandica GD1	929558	NZ_AFRZ00000000.1	epsilon	EDZ61192.1	EDZ61677.1	EDZ63625.1	EDZ62612.1	EDZ62922.1	EDZ63654.1	EDZ61884.1	EDZ61627.1	EHP31111.1	EDZ61742.1	EDZ61912.1	EDZ61844.1	EDZ61740.1	EDZ62817.1	EDZ61268.1	WP_008336442.1	WP_008336911.1	EDZ63475.1	WP_008335248.1	n/a	n/a
Sulfurospirillum arcachonense DSM 9755	1123326	NZ_JFBL00000000.1	epsilon	WP_024955348.1	WP_024954837.1	WP_024955950.1	WP_024955117.1	WP_024955076.1	WP_024954243.1	WP_024954991.1	WP_024954752.1	WP_024953881.1	WP_024954990.1	WP_024953770.1	WP_024953772.1	WP_024953771.1	WP_024955145.1	WP_024954637.1	WP_024954728.1	WP_024954727.1	WP_024954911.1	WP_024954338.1	n/a	n/a
Sulfurospirillum arsenophilum NBRC 109478	1349789	NZ_BBQF00000000.1	epsilon	WP_041957809.1	WP_041956179.1	WP_041958740.1	WP_041957429.1	WP_041958529.1	WP_041957257.1	WP_041956157.1	WP_041956322.1	WP_041956747.1	WP_041956156.1	WP_041958313.1	WP_041958317.1	WP_041958315.1	WP_041957412.1	WP_041957520.1	WP_041956359.1	WP_041956361.1	WP_041956048.1	WP_041960185.1	n/a	n/a
Sulfurospirillum barnesii SES-3	760154	NC_018002.1	epsilon	AFL68715.1	AFL67585.1	AFL69583.1	AFL68435.1	AFL69743.1	AFL67772.1	AFL67564.1	AFL67643.1	AFL67905.1	AFL67563.1	AFL69027.1	AFL69029.1	AFL69028.1	AFL68414.1	AFL68516.1	WP_014768542.1	WP_014768543.1	AFL67497.1	WP_014769999.1	n/a	n/a
Sulfurospirillum cavolei NBRC 109482	1349788	NZ_BBQE01000000.1	epsilon	WP_041963392.1	WP_041963524.1	WP_041963136.1	WP_041961916.1	WP_039675611.1	WP_041962859.1	WP_041963509.1	WP_039672056.1	WP_039672309.1	WP_041963508.1	WP_039673222.1	WP_041963643.1	WP_039673224.1	WP_039674560.1	WP_039674466.1	WP_039672072.1	WP_012856124.1	WP_041962694.1	WP_041962242.1	n/a	n/a
Sulfurospirillum deleyianum DSM 6946	525898	NC_013512.1	epsilon	ACZ12385.1	ACZ11278.1	ACZ13167.1	ACZ12145.1	ACZ13250.1	ACZ11446.1	ACZ11257.1	ACZ11334.1	ACZ11577.1	ACZ11256.1	ACZ12687.1	ACZ12689.1	ACZ12688.1	ACZ12166.1	ACZ12067.1	WP_012856125.1	WP_012856124.1	ACZ11190.1	WP_012857522.1	n/a	n/a
Sulfurospirillum multivorans DSM 12446	1150621	NZ_CP007201.1	epsilon	AHJ13201.1	AHJ11601.1	AHJ14232.1	AHJ12669.1	AHJ14429.1	AHJ11840.1	AHJ11579.1	AHJ11664.1	AHJ11981.1	AHJ11578.1	AHJ13574.1	AHJ13576.1	AHJ13575.1	AHJ12647.1	AHJ12746.1	AHJ11680.1	WP_025343595.1	AHJ11491.1	AHJ13699.1	n/a	n/a
Thiovulum sp. ES	1177931	AKKQ00000000.1	epsilon	WP_008353758.1	WP_008350022.1	WP_008349259.1	WP_040850524.1	WP_008350515.1	WP_008349660.1	WP_040850117.1	WP_008352618.1	WP_040849892.1	WP_040849961.1	WP_008352127.1	WP_008352129.1	WP_008352128.1	WP_008351108.1	WP_008349879.1	WP_040849977.1	EJF06737.1	WP_008352626.1	WP_008352086.1	n/a	n/a
Wolinella succinogenes DSM 1740	844	NC_005090.1	epsilon	WP_011138945.1	WP_011139793.1	WP_011139979.1	WP_041572257.1	WP_011139326.1	WP_011138152.1	WP_011139782.1	WP_011139453.1	WP_041572116.1	WP_011139783.1	WP_041572211.1	WP_011139480.1	WP_011139479.1	WP_011139415.1	WP_011139885.1	WP_011139561.1	WP_011138314.1	WP_049770622.1	WP_011138779.1	n/a	n/a
Bdellovibrio bacteriovorus str. Tiberius	1069642	NC_019567.1	delta	AFY02917.1	AFY02918.1	AFY02993.1	AFY02921.1	AFY02920.1	AFY02919.1	AFY02995.1	AFY02924.1	AFY02923.1	AFY02996.1	AFY02997.1	AFY02999.1	AFY02998.1	AFY00224.1	AFY00223.1	n/a	n/a	n/a	n/a	n/a	n/a
Caulobacter crescentus CB15	190650	NC_002696.2	alpha	NP_419726.1	NP_419893.1	AAC45616.1	NP_419767.1	NP_419891.1	NP_419892.1	NP_419722.1	P0CG26.1	NP_419724.1	NP_419721.2	NP_419771.1	NP_419769.1	NP_419770.1	NP_421384.1	NP_420869.1	n/a	n/a	n/a	n/a	n/a	n/a
Hylemonella gracilis ATCC 19624	887062	NZ_AEGR00000000.1	beta	EGI75396.1	EGI75397.1	EGI75823.1	EGI75830.1	EGI75831.1	EGI75832.1	EGI75821.1	EGI75827.1	EGI75828.1	EGI75820.1	EGI75819.1	EGI75407.1	EGI75408.1	EGI75414.1	EGI75413.1	n/a	n/a	n/a	n/a	n/a	n/a
Escherichia coli str. K-12 substr. MG1655	511145	NZ_CP012868.1	gamma	AIZ92615.1	NP_416394.1	NP_416451.1	NP_416458.1	NP_416459.1	NP_416460.1	NP_416449.1	NP_416455.1	NP_416456.1	NP_416448.1	NP_416447.1	NP_415591.1	NP_415592.1	NP_415598.3	NP_415597.1	n/a	n/a	n/a	n/a	n/a	n/a
Salmonella enterica subsp. enterica serovar Enteritidis str. 77-1427	926034	NZ_CP007598.1	gamma	EJI48409.1	EJI48408.1	EJI48355.1	EJI48348.1	EJI48347.1	EJI48346.1	EJI48357.1	EJI48351.1	EJI48350.1	EJI48358.1	EJI48359.1	EJI49206.1	EJI49205.1	EJI49199.1	EJI49200.1	n/a	n/a	n/a	n/a	n/a	n/a
Vibrio cholerae NCTC 8457	417399	AAWD01000000.1	gamma	EAZ73667.1	EAZ73079.1	EAZ73064.1	EAZ73061.1	EAZ73072.1	EAZ73055.1	EAZ73076.1	EAZ73062.1	EAZ73074.1	EAZ73067.1	EAZ73083.1	EAZ74943.1	EAZ74932.1	EAZ74952.1	EAZ74978.1	EAZ74937.1	n/a	n/a	n/a	EAZ74949.1	EAZ74968.1
Acetonema longum DSM 6540	1009370	NZ_AFGF00000000.1	Firmicutes	EGO63166.1	EGO63165.1	EGO63148.1	EGO63162.1	EGO63163.1	EGO63164.1	EGO63146.1	EGO63158.1	EGO63159.1	EGO63145.1	EGO63144.1	EGO63142.1	EGO63143.1	EGO64076.1	EGO64075.1	EGO63984.1	n/a	n/a	n/a	n/a	n/a
