# Supplementary material for: Evolution of higher torque in Campylobacter-type bacterial flagellar motors
Source: Sci Rep. 2018 Jan 8;8:97. doi: 10.1038/s41598-017-18115-1 (PMC5758724; doi:10.1038/s41598-017-18115-1)
Supplement: Supplementary file 2 — Supplemental Table 2 [file 41598_2017_18115_MOESM2_ESM.xlsx]

## Sheet: Sheet1
Supplemental Table 2: Accession numbers of ribosomal proteins
Accession number
#Organism	Taxid	Whole genome record	Class	L1	L2	L3	L4	L5	L9	L10	L11	L13	L14	L15	L16	L17	L18
Arcobacter anaerophilus	877500	JXXG00000000.1	epsilon	WP_044417373.1	WP_044415632.1	WP_044415637.1	WP_044415635.1	WP_044415615.1	WP_044418430.1	WP_044417375.1	WP_044417371.1	WP_044416593.1	WP_044415619.1	WP_044415603.1	WP_044415624.1	WP_044415253.1	WP_044415607.1
Arcobacter butzleri 7h1h	1036172	NC_021878.1	epsilon	AGR78083.1	AGR77051.1	AGR77048.1	AGR77049.1	AGR77060.1	AGR77277.1	AGR78082.1	AGR78084.1	AGR76434.1	AGR77058.1	AGR77066.1	AGR77055.1	AGR77330.1	AGR77064.1
Arcobacter butzleri ED-1	944546	AP012047.1	epsilon	BAK71425.1	BAK70419.1	BAK70416.1	BAK70417.1	BAK70428.1	BAK70633.1	BAK71424.1	BAK71426.1	BAK69811.1	BAK70426.1	BAK70434.1	BAK70423.1	BAK70684.1	BAK70432.1
Arcobacter butzleri RM4018	367737	NC_009850.1	epsilon	A8EVZ7.1	A8ESU6.1	ABV67017.1	A8ESU4.1	ABV67029.1	A8ETF6.1	A8EVZ6.1	A8EVZ8.1	A8ER05.1	A8ESV3.1	ABV67035.1	A8ESV0.1	A8ETK7.1	ABV67033.1
Arcobacter cibarius LMG 21996	255507	NZ_JABW00000000.1	epsilon	WP_024775587.1	WP_024776081.1	WP_024776078.1	WP_024776079.1	WP_024776090.1	WP_024776166.1	WP_024775586.1	WP_024775588.1	WP_024774422.1	ADG92774.1	WP_024776096.1	WP_024776085.1	WP_024775318.1	WP_024776094.1
Arcobacter nitrofigilis DSM 7299	572480	NC_014166.1	epsilon	ADG94268.1	ADG92767.1	ADG92764.1	ADG92765.1	ADG92776.1	ADG93616.1	ADG94267.1	ADG94269.1	ADG91957.1	ADG92774.1	ADG92782.1	ADG92771.1	ADG93087.1	ADG92780.1
Arcobacter sp. L	944547	NC_017192.1	epsilon	EDM23150.1	WP_014473689.1	WP_014473686.1	WP_014473687.1	WP_014473698.1	WP_014473934.1	WP_014475175.1	WP_014475177.1	WP_014472963.1	WP_014473696.1	WP_014473703.1	WP_014473693.1	WP_014474478.1	WP_014473701.1
Caminibacter mediatlanticus TB-2	391592	NZ_ABCJ00000000.1	epsilon	EDM23150.1	EDM22972.1	EDM22975.1	EDM22974.1	EDM22865.1	EDM23906.1	EDM23149.1	EDM23151.1	EDM23243.1	EDM22867.1	None in genus	EDM22870.1	EDM23204.1	None in genus
Campylobacter coli 15-537360	1358410	NC_022660.1	epsilon	AGZ20942.1	AGZ22060.1	AGZ22063.1	AGZ22062.1	AGZ22051.1	AGZ21091.1	AGZ20943.1	AGZ20941.1	AGZ21844.1	AGZ22053.1	AGZ22045.1	AGZ22056.1	AGZ20648.1	AGZ22047.1
Campylobacter concisus 13826	360104	NC_009802.1	epsilon	A7ZCN4.1	A7ZG09.1	ABV23519.1	A7ZG11.1	A7ZG00.1	A7ZDF3.1	A7ZCN5.1	A7ZCN3.1	EAT98851.1	A7ZG02.1	A7ZFZ4.1	A7ZG05.1	A7ZFY6.2	A7ZFZ6.1
Campylobacter cuniculorum DSM 23162	1121267	NZ_JHZL00000000.1	epsilon	WP_027306284.1	WP_027304917.1	WP_027304914.1	WP_027304915.1	WP_027304926.1	WP_027305707.1	WP_027306283.1	WP_027306285.1	WP_035175586.1	WP_027304924.1	WP_027304932.1	WP_027304921.1	WP_027305087.1	WP_027304930.1
Campylobacter curvus 525.92	360105	NC_009715.1	epsilon	A7GZK2.1	A7H108.1	WP_009649777.1	A7H110.1	A7H100.1	A7GYN5.1	WP_011992522.1	A7GZK3.1	EAU01185.1	A7H102.1	A7H0Z4.1	A7H105.1	EAT99606.2	A7H0Z6.1
Campylobacter fetus subsp. fetus 82-40	360106	NC_008599.1	epsilon	A0RQI8.1	A0RM14.1	ABK82255.1	A0RM12.1	ABK82227.1	A0RPN3.1	A0RQI7.1	A0RQI9.1	ABK83195.1	A0RM21.1	ABK81863.1	A0RM18.1	A0RM37.1	A0RM27.1
Campylobacter insulaenigrae NCTC 12927	1031564	NZ_CP007770.1	epsilon	WP_039649452.1	WP_039648875.1	WP_039648870.1	WP_039648871.1	WP_039648889.1	WP_039649930.1	WP_039649454.1	WP_039649450.1	WP_052251941.1	WP_004275679.1	WP_039648898.1	WP_039648881.1	WP_039648917.1	WP_039648894.1
Campylobacter jejuni subsp. jejuni 81-176-UMCW7	1436885	NZ_AZNS00000000.1	epsilon	ETJ84302.1	ETJ84233.1	ETJ84236.1	ETJ84235.1	ETJ84224.1	ETJ84398.1	ETJ84301.1	ETJ84303.1	ETJ84539.1	ETJ84226.1	ETJ84218.1	ETJ84229.1	ETJ83924.1	ETJ84220.1
Campylobacter lari CCUG 22395	1388750	NZ_CP007776.1	epsilon	AJD03020.1	AJD02656.1	AJD02653.1	AJD02654.1	AJD02665.1	AJD03322.1	AJD03021.1	AJD03019.1	AJD02961.1	AJD02663.1	AJD02671.1	AJD02660.1	AJD02691.1	AJD02669.1
Campylobacter peloridis LMG 23910	1388753	NZ_CP007766.1	epsilon	WP_044598451.1	WP_044598108.1	WP_044598106.1	WP_039617137.1	WP_044598114.1	WP_044599527.1	WP_044598452.1	WP_044598450.1	WP_039617653.1	WP_012660821.1	WP_044598118.1	WP_044598112.1	WP_044598133.1	WP_044598117.1
Campylobacter rectus RM3267	553218	NZ_ACFU00000000.1	epsilon	WP_004318562.1	WP_002943311.1	WP_002943472.1	WP_002943373.1	WP_002943219.1	WP_002945216.1	WP_004318558.1	WP_004318423.1	WP_002949135.1	WP_002943491.1	WP_002943595.1	WP_002943471.1	WP_002943070.1	WP_002943585.1
Campylobacter showae CC57C	1073353	NZ_AOTD01000000.1	epsilon	WP_004322125.1	WP_002947117.1	WP_002953662.1	WP_002953663.1	WP_002953670.1	WP_002950268.1	WP_002947610.1	WP_004322124.1	WP_002953394.1	WP_002947105.1	WP_002953673.1	WP_034957975.1	WP_002953679.1	WP_002953672.1
Campylobacter sputorum biovar sputorum	32024	NZ_JMTI00000000.1	epsilon	WP_033916497.1	WP_033917199.1	WP_033917196.1	WP_033917197.1	WP_033917208.1	WP_033916634.1	WP_033916496.1	WP_033916498.1	WP_033917056.1	WP_033917206.1	WP_033917214.1	WP_033917203.1	WP_033917115.1	WP_033917212.1
Campylobacter subantarcticus LMG 24374	1388751	NZ_CP007772.1	epsilon	WP_039663061.1	WP_039662363.1	WP_039662361.1	WP_039617137.1	WP_039662364.1	WP_039663647.1	WP_039663063.1	WP_012661181.1	WP_039617653.1	WP_012660821.1	WP_039662373.1	WP_039648881.1	WP_039662402.1	WP_039662371.1
Campylobacter upsaliensis RM3195 taxID 306264 or JV21 taxID 888826 for L13)	1121269	NZ_JHZN00000000.1	epsilon	WP_004275232.1	WP_004275686.1	WP_004275689.1	WP_004275688.1	WP_004275677.1	WP_004275262.1	WP_004275231.1	WP_004275233.1	WP_027304373.1	WP_004275679.1	WP_004275671.1	WP_004275682.1	WP_004275299.1	WP_004275673.1
Campylobacter volucris LMG 24379	580033	NZ_CP007774.1	epsilon	WP_039665250.1	WP_039664928.1	WP_039664925.1	WP_039664926.1	WP_039664936.1	WP_039665516.1	WP_039665251.1	WP_012661181.1	WP_039617653.1	WP_039664934.1	WP_039664939.1	WP_039648881.1	WP_039664951.1	WP_039664938.1
Helicobacter acinonychis str. Sheeba	382638	NC_008229.1	epsilon	WP_011578376.1	WP_011577111.1	WP_000395312.1	WP_011577109.1	WP_011577118.1	WP_011577776.1	WP_011578375.1	WP_011578377.1	WP_011578328.1	WP_000616110.1	WP_011577123.1	WP_011577115.1	WP_011577129.1	WP_011577121.1
Helicobacter bilis ATCC 43879	613026	NZ_ACDN00000000.2	epsilon	WP_005216506.1	WP_004086435.1	WP_005216533.1	WP_005216532.1	WP_004086452.1	WP_005219928.1	WP_004086485.1	WP_004086482.1	WP_004084569.1	WP_004086448.1	WP_005216516.1	WP_004086442.1	WP_004088500.1	WP_005216520.1
Helicobacter canadensis MIT 98-5491	537970	NZ_CM000776.2	epsilon	WP_006655950.1	WP_006655273.1	WP_006655270.1	WP_006655271.1	WP_006655281.1	WP_006655485.1	WP_006655949.1	WP_006655951.1	WP_006655430.1	WP_006655279.1	WP_006655287.1	WP_006655276.1	WP_006655293.1	WP_006655285.1
Helicobacter canis NCTC 12740	1357399	NZ_AZJJ00000000.1	epsilon	WP_023929243.1	WP_023930272.1	WP_023930269.1	WP_023930270.1	WP_023930281.1	WP_023928912.1	WP_023929242.1	WP_023929244.1	WP_023929026.1	WP_023930279.1	WP_023930287.1	WP_023930276.1	WP_023930298.1	WP_023930284.1
Helicobacter cetorum MIT 00-7128	182217	NC_017737.1	epsilon	WP_014661828.1	WP_014660313.1	WP_014660315.1	WP_014660314.1	WP_014660304.1	WP_014661174.1	WP_014661827.1	WP_014661829.1	WP_014660609.1	WP_014660306.1	WP_014660299.1	WP_014660309.1	WP_014660291.1	WP_014660300.1
Helicobacter cinaedi ATCC BAA-847	1206745	NC_020555.1	epsilon	BAM32965.1	BAM31836.1	BAM31833.1	BAM31834.1	BAM31845.1	BAM31824.1	BAM32964.1	BAM32966.1	BAM32951.1	BAM31843.1	BAM31851.1	BAM31840.1	BAM31859.1	BAM31849.1
Helicobacter felis ATCC 49179	936155	NC_014810.2	epsilon	CBY82617.1	CBY83412.1	CBY83415.1	CBY83414.1	CBY83403.1	CBY82979.1	CBY82618.1	CBY82616.1	CBY82253.1	CBY83405.1	CBY83398.1	CBY83408.1	CBY83389.1	CBY83400.1
Helicobacter fennelliae MRY12-0050	1325130	BASD00000000.1	epsilon	WP_023946724.1	WP_023948070.1	WP_023948076.1	WP_023948074.1	WP_023948052.1	WP_023947904.1	WP_023946726.1	WP_023946722.1	WP_034549129.1	WP_023948056.1	WP_023948040.1	WP_023948062.1	WP_023948023.1	WP_023948044.1
Helicobacter heilmannii ASB1.4	1216962	HE984298.2	epsilon	CCM11251.1	CCM12403.2	CCM12400.2	CCM12401.2	CCM12412.1	CCM12393.1	CCM11250.1	CCM11252.1	CCM12208.1	CCM12410.1	CCM12418.1	CCM12407.1	CCM12427.1	CCM12416.1
Helicobacter hepaticus ATCC 51449	235279	NC_004917.1	epsilon	Q7VJ79.1	Q7VGE1.1	Q7VGE4.2	Q7VGE3.1	Q7VGD2.1	Q7VJD2.1	Q7VJ80.1	Q7VJ78.1	Q7VIV6.1	Q7VGD4.1	AAP77993.1	Q7VGD7.1	Q7VGB8.1	Q7VGC8.1
Helicobacter macacae MIT 99-5501	1357400	NZ_AZJI00000000.1	epsilon	WP_023928646.1	WP_023927919.1	WP_023927922.1	WP_023927921.1	WP_023927905.1	WP_023927373.1	WP_023928647.1	WP_023928644.1	WP_034560772.1	WP_023927909.1	WP_023927899.1	WP_023927913.1	WP_023927890.1	WP_023927901.1
Helicobacter muridarum	216	NZ_JRPD00000000.1	epsilon	WP_034557165.1	WP_034557182.1	WP_034557176.1	WP_034557178.1	WP_034557192.1	WP_034559486.1	WP_034557167.1	WP_034557162.1	WP_034558667.1	WP_034557189.1	WP_034557202.1	WP_034557187.1	WP_034556970.1	WP_034557199.1
Helicobacter mustelae 12198	679897	NC_013949.1	epsilon	CBG39578.1	CBG40309.1	CBG40312.1	CBG40311.1	CBG40300.1	CBG39963.1	CBG39579.1	CBG39577.1	CBG39799.1	CBG40302.1	CBG40294.1	CBG40305.1	CBG40285.1	CBG40296.1
Helicobacter pametensis ATCC 51478 (also taxID 95149)	1408442	NZ_JADE00000000.1	epsilon	WP_027326821.1	WP_027326658.1	WP_027326655.1	WP_027326656.1	WP_027326667.1	WP_027327538.1	WP_027326822.1	WP_027326820.1	WP_027326687.1	WP_027326665.1	WP_034583256.1	WP_027326662.1	WP_027326683.1	WP_027326671.1
Helicobacter pullorum MIT 98-5489	537972	NZ_DS990000.1	epsilon	WP_005021371.1	WP_005022271.1	WP_005022267.1	WP_005022268.1	WP_005022285.1	WP_005023303.1	WP_005021369.1	WP_005021374.1	WP_005022751.1	WP_005022281.1	WP_005022294.1	WP_005022276.1	WP_005022305.1	WP_005022290.1
Helicobacter pylori 2017	985081	NC_017374.1	epsilon	ADZ50269.1	ADZ50390.1	ADZ50393.1	ADZ50392.1	ADZ50381.1	ADZ49585.1	WP_015428194.1	ADZ50270.1	ADZ49168.1	ADZ50383.1	ADZ50375.1	ADZ50386.1	ADZ50366.1	ADZ50377.1
Helicobacter rodentium ATCC 700285 (also taxid:59617)	1449345	NZ_JHWC00000000.1	epsilon	WP_026944112.1	WP_026943268.1	WP_026943265.1	WP_026943266.1	WP_026943277.1	WP_026943631.1	WP_026944113.1	WP_006802142.1	WP_034551514.1	WP_026943275.1	WP_026943283.1	WP_026943272.1	WP_026943290.1	WP_026943281.1
Helicobacter suis HS5 (L10 general species)	710394	NZ_ADHO00000000.1	epsilon	WP_034375576.1	WP_034376678.1	WP_006564219.1	WP_006564218.1	WP_006564208.1	WP_006564225.1	WP_040499288.1	WP_006564784.1	WP_034376980.1	WP_006564210.1	WP_006564202.1	WP_006565271.1	WP_034376669.1	WP_034376673.1
Helicobacter trogontum (Mendes et al. 1996)	50960	NZ_JRPL00000000.1	epsilon	WP_034345682.1	WP_034345658.1	WP_034319703.1	WP_034345654.1	WP_034319730.1	WP_034319403.1	WP_034345685.1	WP_034319765.1	WP_034322012.1	WP_034319727.1	WP_034319746.1	WP_034319718.1	WP_034346211.1	WP_034345673.1
Helicobacter typhlonius (Franklin et al. 2002)	76936	NZ_JRPF00000000.1	epsilon	WP_034326274.1	WP_034326521.1	WP_034326530.1	WP_034326527.1	WP_034342210.1	WP_034327315.1	WP_034326272.1	WP_034326276.1	WP_011115340.1	WP_034326501.1	WP_034326479.1	WP_034326510.1	WP_034343600.1	WP_034342207.1
Lebetimonas sp. JH292	990068	NZ_ATHQ00000000.1	epsilon	WP_024788387.1	WP_024787534.1	WP_024789695.1	WP_024789696.1	WP_024789702.1	WP_024790018.1	WP_024790446.1	WP_024790447.1	WP_024787209.1	WP_024787541.1	WP_024789706.1	WP_024787538.1	WP_024789630.1	WP_024789704.1
Nautilia profundicola AmH	598659	NC_012115.1	epsilon	B9L7J3.1	B9L6N0.1	ACM93218.1	ACM92184.1	ACM92928.1	B9L5M5.1	B9L7J4.1	B9L7J2.1	B9L611.1	B9L6M3.1	ACM93638.1	B9L6M6.1	B9L6T6.1	ACM93344.1
Nitratiruptor sp. SB155-2	387092	NC_009662.1	epsilon	WP_012081642.1	WP_012081603.1	WP_012081600.1	WP_012081601.1	WP_012081612.1	WP_012082372.1	WP_012081643.1	WP_012081641.1	WP_012082979.1	WP_012081610.1	WP_012081618.1	WP_012081607.1	WP_012081627.1	WP_012081616.1
Sulfuricurvum kujiense DSM 16994	709032	NC_014762.1	epsilon	ADR34933.1	ADR32860.1	ADR32857.1	ADR32858.1	ADR32869.1	ADR33395.1	ADR34932.1	ADR34934.1	ADR35000.1	ADR32867.1	ADR32875.1	ADR32864.1	ADR34952.1	ADR32873.1
Sulfurimonas autotrophica DSM 16294	563040	NC_014506.1	epsilon	ADN08364.1	ADN08267.1	ADN08264.1	ADN08265.1	ADN08276.1	ADN08925.1	ADN08365.1	ADN08363.1	ADN09990.1	ADN08274.1	ADN08282.1	ADN08271.1	ADN08342.1	ADN08280.1
Sulfurimonas denitrificans DSM 1251	326298	NC_007575.1	epsilon	Q30TQ0.1	Q30TW1.1	ABB43567.1	Q30TW3.1	Q30TV2.1	Q30QS9.1	Q30TP9.1	Q30TQ1.1	Q30UF8.1	Q30TV4.1	ABB43585.1	Q30TV7.1	Q30TS2.1	Q30TU8.1
Sulfurimonas gotlandica GD1	929558	NZ_AFRZ00000000.1	epsilon	EDZ61933.1	EDZ61916.1	EHP29516.1	EHP29515.1	EDZ61913.1	EDZ61472.1	EDZ61881.1	EDZ61941.1	EDZ62987.1	EDZ61728.1	EDZ61917.1	EDZ61799.1	EDZ61919.1	EDZ61705.1
Sulfurospirillum arcachonense DSM 9755 (also taxID 57666)	1123326	NZ_JFBL00000000.1	epsilon	WP_024955250.1	WP_024954067.1	WP_024954064.1	WP_024954065.1	WP_024954076.1	WP_024954625.1	WP_024955251.1	WP_024955249.1	WP_024954130.1	WP_024954074.1	WP_024954082.1	WP_024954071.1	WP_024954091.1	WP_024954080.1
Sulfurospirillum arsenophilum NBRC 109478 (also taxid:56698)	1349789	NZ_BBQF00000000.1	epsilon	WP_041956447.1	WP_041959194.1	WP_041959192.1	WP_041959193.1	WP_041959199.1	WP_041957541.1	WP_041956449.1	WP_041956446.1	WP_041959261.1	WP_012857721.1	WP_041959204.1	WP_025345772.1	WP_041959209.1	WP_041959202.1
Sulfurospirillum barnesii SES-3	760154	NC_018002.1	epsilon	AFL67704.1	AFL69359.1	AFL69362.1	AFL69361.1	AFL69350.1	AFL68529.1	WP_014768586.1	AFL67703.1	AFL69302.1	AFL69352.1	AFL69344.1	AFL69355.1	AFL69335.1	AFL69346.1
Sulfurospirillum cavolei NBRC 109482 (also taxid:366522)	1349788	NZ_BBQE01000000.1	epsilon	WP_039672123.1	WP_060825265.1	WP_039673532.1	WP_039673530.1	WP_039673511.1	WP_039674488.1	WP_039672124.1	WP_041962924.1	WP_039673435.1	WP_012857721.1	WP_039673503.1	WP_039673518.1	WP_039673488.1	WP_041962390.1
Sulfurospirillum deleyianum DSM 6946	525898	NC_013512.1	epsilon	ACZ11387.1	ACZ12980.1	ACZ12983.1	ACZ12982.1	ACZ12971.1	ACZ12054.1	ACZ11388.1	ACZ11386.1	ACZ12924.1	ACZ12973.1	ACZ12965.1	ACZ12976.1	ACZ12956.1	ACZ12967.1
Sulfurospirillum multivorans DSM 12446	1150621	NZ_CP007201.1	epsilon	AHJ11758.1	AHJ13941.1	AHJ13944.1	AHJ13943.1	AHJ13933.1	AHJ12759.1	WP_025343670.1	AHJ11757.1	AHJ13887.1	AHJ13935.1	AHJ13927.1	AHJ13938.1	AHJ13918.1	AHJ13929.1
Thiovulum sp. ES	1177931	AKKQ00000000.1	epsilon	WP_008352365.1	WP_008352304.1	WP_008353248.1	WP_008353245.1	WP_008352318.1	WP_008349607.1	WP_008352369.1	WP_008352363.1	WP_008353213.1	WP_008352316.1	WP_008352323.1	WP_008352313.1	WP_008351153.1	WP_008352321.1
Wolinella succinogenes DSM 1740	844	NC_005090.1	epsilon	WP_011138404.1	WP_011139523.1	WP_011139526.1	WP_011139525.1	WP_011139515.1	WP_011139159.1	WP_011138405.1	WP_011138403.1	WP_011139915.1	WP_011139517.1	WP_011139510.1	WP_011139519.1	WP_011139502.1	WP_011139512.1
Bdellovibrio bacteriovorus str. Tiberius	1069642	NC_019567.1	delta	AFY02595.1	AFY02584.1	AFY02586.1	AFY02585.1	AFY02577.1	AFX99744.1	AFY02594.1	CAE80760.1	AFY00188.1	AFY02578.1	WP_011165335.1	WP_025308867.1	AFY02566.1	AFY02574.1
Caulobacter crescentus CB15	190650	NC_002696.2	alpha	NP_419457.1	NP_420064.1	YP_002516679.1	NP_420062.1	NP_420073.1	NP_420477.1	NP_419315.1	NP_419458.1	NP_420189.1	NP_420071.1	NP_420080.1	NP_420068.1	NP_420086.1	NP_420077.1
Hylemonella gracilis ATCC 19624	887062	NZ_AEGR00000000.1	beta	EGI76465.1	EGI77886.1	EGI77883.1	EGI77884.1	EGI76917.1	EGI77865.1	EGI76464.1	EGI76466.1	EGI76642.1	EGI76919.1	EGI76910.1	EGI77890.1	EGI76902.1	EGI76913.1
Escherichia coli str. K-12 substr. MG1655	511145	NZ_CP012868.1	gamma	NP_418411.1	NP_417776.1	NP_417779.1	NP_417778.1	NP_417767.1	NP_418624.1	NP_418412.1	NP_418410.1	NP_417698.1	NP_417769.1	NP_417760.1	NP_417772.1	NP_417753.1	NP_417763.1
Salmonella enterica subsp. enterica serovar Enteritidis str. 77-1427	926034	NZ_CP007598.1	gamma	EJI43875.1	EJI51812.1	EJI51815.1	EJI51814.1	EJI51803.1	EJI43950.1	EJI43876.1	EJI43874.1	EJI54885.1	EJI51805.1	EJI51796.1	EJI51808.1	EJI51789.1	EJI51799.1
Vibrio cholerae NCTC 8457	417399	AAWD01000000.1	gamma	WP_001096672.1	EAZ71515.1	WP_000579842.1	NP_232223.1	EAZ71416.1	EAZ71794.1	EAZ72363.1	WP_032471789.1	WP_000847598.1	WP_032472420.1	EAZ71783.1	EAZ71493.1	EAZ71645.1	EAZ71779.1
Acetonema longum DSM 6540	1009370	NZ_AFGF00000000.1	Firmicutes	EGO64233.1	EGO65348.1	EGO65351.1	EGO65350.1	EGO65340.1	EGO65690.1	EGO64232.1	EGO64234.1	EGO65317.1	EGO65342.1	EGO65333.1	EGO65345.1	EGO65323.1	EGO65336.1
